# Supplementary material for: A Holistic Strategy of Mother and Child Health Care to Improve the Coverage of Routine and Polio Immunization in Pakistan: Results from a Demonstration Project
Source: Vaccines (Basel). 2024 Jan 16;12(1):89. doi: 10.3390/vaccines12010089 (PMC10819799; doi:10.3390/vaccines12010089)
Supplement: Supplementary file 1 [file vaccines-12-00089-s001.zip]

Archive with 1 entries (1 files):
- vaccines-2724929-supplementary.pdf
